# Supplementary material for: Force-plate derived predictors of lateral jump performance in NCAA Division-I men’s basketball players
Source: PLoS One. 2023 Apr 21;18(4):e0284883. doi: 10.1371/journal.pone.0284883 (PMC10121059; doi:10.1371/journal.pone.0284883)
Supplement: S1 File — (XLSX) [file pone.0284883.s001.xlsx]

## Sheet: Full Trial Set
Subject	Side	Trial	M/L Jump Distance (m)	Peak M/L Ground Reaction Force (N)	Peak Vertical Ground Reaction Force (N)	Peak Resultant Ground Reaction Force (N)	Norm. Peak M/L Ground Reaction Force (N/kg)	Norm. Peak Vertical Ground Reaction Force (N/kg)	Norm. Peak Resultant Ground Reaction Force (N/kg)	Trajectory at Peak Resultant Force (Deg.)
1	L	1	1.72	696.547	1635.27	1761.38	7.95236	18.6696	20.1094	68.0544
1	L	2	1.8	641.337	1486.77	1604.97	7.32203	16.9742	18.3236	67.6352
1	L	3	1.92	721.132	1593.95	1738.77	8.23304	18.1979	19.8513	66.4496
1	R	2	1.7	560.377	1388	1490.81	6.39773	15.8466	17.0203	68.3802
1	R	3	1.84	649.818	1486.15	1615.08	7.41886	16.9671	18.4391	66.9509
1	R	4	1.83	673.603	1481.65	1622.02	7.69041	16.9157	18.5184	65.7673
2	L	1	2.08	775.154	1966.24	2101	7.53894	19.1231	20.4338	69.3025
2	L	2	2.08	753.559	1773.13	1902.72	7.32891	17.245	18.5053	68.4491
2	L	3	2.24	856.949	2047.93	2207.86	8.33446	19.9176	21.473	67.8709
2	R	1	2.24	773.78	1683.28	1812.53	7.52558	16.3711	17.6282	68.0133
2	R	2	2.11	734.315	1710.81	1843.86	7.14175	16.6389	17.9328	67.6638
2	R	3	2.18	786.918	1634.85	1797.74	7.65336	15.9001	17.4844	65.2379
2_B	L	1	2.04	813.924	2032.24	2174.29	8.1157	20.2636	21.6801	69.1492
2_B	L	2	2.185	842.297	2001.87	2166.94	8.39861	19.9608	21.6068	67.4811
2_B	L	4	2.15	767.3	1886.69	2025.78	7.65081	18.8123	20.1992	68.5786
2_B	R	1	2.075	763.327	1782.96	1931.37	7.6112	17.778	19.2578	67.1812
2_B	R	2	2.17	841.035	1850.17	1998.55	8.38603	18.4482	19.9277	67.7047
2_B	R	3	2.185	809.556	1796.26	1932.56	8.07215	17.9107	19.2697	68.1199
3	L	1	1.96	766.729	1808.42	1923.15	7.3238	17.274	18.37	69.3539
3	L	2	1.96	816.794	1927.73	2065.66	7.80203	18.4137	19.7312	68.8115
3	R	1	1.96	736.452	1979.93	2094.5	7.0346	18.9123	20.0067	70.9035
3	R	2	1.98	764.211	1735.93	1875.93	7.29975	16.5816	17.9189	67.6965
3	R	3	2.06	742.502	1956.95	2053.24	7.09239	18.6928	19.6126	72.3043
3_B	L	6	2.14	971.355	2297.18	2485.89	9.21414	21.7907	23.5809	67.4791
3_B	L	7	2.19	791.899	1956.7	2100.4	7.51185	18.561	19.9242	68.5169
3_B	L	8	2.21	829.388	1821.22	1989.61	7.86746	17.2758	18.8732	66.1607
3_B	R	1	2.13	865.18	2055.18	2219.45	8.20698	19.4952	21.0534	67.6537
3_B	R	3	2.23	881.086	2228.41	2377.67	8.35786	21.1384	22.5542	69.5079
3_C	L	1	2.06	905.003	2130.87	2304.82	8.70949	20.5069	22.1809	67.3835
3_C	L	2	2.19	856.48	2073.57	2235.44	8.24252	19.9554	21.5132	67.9737
3_C	L	3	2.15	872.499	2168.28	2326.02	8.39668	20.8669	22.385	68.6542
3_C	R	1	1.87	825.195	2291.42	2421.61	7.94144	22.052	23.3049	70.9928
3_C	R	2	2.06	755.434	2148.25	2197.26	7.27008	20.6741	21.1458	77.8756
3_C	R	3	2.2	887.648	2149.54	2275.22	8.54247	20.6866	21.896	68.2967
4	L	2	2.13	696.505	1495.9	1626.42	8.93528	19.1905	20.8649	66.6304
4	L	3	2.13	713.453	1609.41	1742.16	9.1527	20.6467	22.3497	67.2984
4	L	4	2.24	681.483	1497.74	1627.06	8.74257	19.2141	20.8731	66.9553
4	R	2	1.98	589.266	1422.07	1523.45	7.55954	18.2434	19.5439	68.9799
4	R	3	1.96	542.92	1251.03	1329.33	6.96498	16.0491	17.0536	69.1469
4	R	4	1.96	579.491	1311.36	1417.12	7.43414	16.8231	18.1799	67.1468
4_B	L	1	2.08	674.101	1747.57	1861.82	8.40525	21.7901	23.2147	69.7036
4_B	L	2	2.079	714.033	1708.21	1836.18	8.90315	21.2994	22.8951	68.366
4_B	L	3	2.13	639.81	1618.16	1730.59	7.97768	20.1766	21.5784	69.2335
4_B	R	1	1.95	536.478	1387.11	1477.77	6.68925	17.2956	18.426	69.5785
4_B	R	2	1.915	560.038	1459.19	1555.09	6.98302	18.1944	19.3901	69.7182
4_B	R	3	1.979	579.819	1340.25	1453.12	7.22966	16.7113	18.1187	67.146
4_C	L	1	2.28	848.568	1621.27	1809.16	9.91434	18.9423	21.1375	63.1763
4_C	L	2	2.14	708.802	1643.93	1774.88	8.28136	19.207	20.7369	67.728
4_C	L	3	2.27	780.553	1530.57	1696.61	9.11968	17.8826	19.8225	64.3361
4_C	R	1	2.12	653.807	1440.71	1568	7.63882	16.8327	18.3199	66.4005
4_C	R	2	2.18	681.264	1583.3	1715.36	7.95962	18.4987	20.0416	67.2453
4_C	R	3	2.31	693.559	1551.79	1686.84	8.10327	18.1305	19.7084	66.8537
5	L	4	2.21	799.528	1760.35	1899.3	8.54014	18.8031	20.2873	67.9478
5	L	5	2.24	754.551	1700.3	1817.68	8.05972	18.1617	19.4156	69.2508
5	L	6	2.36	735.146	1603.8	1711.54	7.85245	17.131	18.2818	66.7468
5	R	1	2.13	744.822	1579.78	1729.81	7.9558	16.8744	18.4769	65.4768
5	R	2	2.11	688.968	1548.13	1675.35	7.3592	16.5363	17.8952	67.1757
5	R	3	2.11	723.361	1718.46	1804.14	7.72656	18.3557	19.2709	72.235
6	L	1	2.16	870.145	1556.46	1765.13	9.6255	17.2175	19.5258	61.6818
6	L	2	2.26	870.395	1738.19	1918.71	9.62826	19.2278	21.2247	64.6354
6	L	3	2.16	848.565	1587.53	1775.42	9.38678	17.5612	19.6396	62.8407
6	R	1	2.29	830.27	1576.92	1744.49	9.1844	17.4438	19.2975	64.3249
6	R	2	2.21	761.644	1592.5	1744.78	8.42527	17.6162	19.3006	65.164
6	R	3	2.24	824.961	1594.18	1777.15	9.12567	17.6347	19.6587	63.3963
6_B	R	1	2.35	856.466	1611.88	1819.07	9.35211	17.6008	19.8631	62.3523
6_B	R	2	2.36	886.027	1494.51	1715.02	9.6749	16.3192	18.727	60.3326
6_B	R	3	2.39	823.13	1470.82	1662.47	8.9881	16.0605	18.1532	61.6342
6_C	L	1	2.36	972.254	1722.98	1963.94	10.7112	18.9818	21.6364	61.2083
6_C	L	2	2.31	918.769	1716.97	1936.62	10.1219	18.9156	21.3355	62.1918
6_C	L	3	2.42	879.145	1656.59	1859.13	9.68541	18.2504	20.4817	62.7342
6_C	R	1	2.22	799.778	1461.17	1633.87	8.81104	16.0975	18.0001	62.627
6_C	R	2	2.32	845.358	1520.14	1724.91	9.31319	16.7472	19.003	61.5413
6_C	R	3	2.41	840.417	1488.98	1683.87	9.25875	16.4039	18.5509	61.647
7	L	1	2.03	838.743	1942.04	2092.51	8.83073	20.4468	22.031	67.8419
7	L	2	1.96	872.287	1844.02	2021.99	9.1839	19.4148	21.2886	65.488
8	L	1	2.16	726.109	1706.48	1846.94	8.57474	20.1521	21.8108	67.3184
8	L	2	2.24	696.62	1722.8	1850.11	8.2265	20.3448	21.8483	68.2315
8	L	3	2.18	754.207	1740.85	1870.43	8.90655	20.558	22.0882	68.35
8	R	1	2.06	697.409	1680.12	1799.1	8.23582	19.8408	21.2459	68.5317
8	R	2	2.06	773.769	1784.97	1919.92	9.13756	21.079	22.6726	68.3898
8	R	3	2.13	778.815	1784.43	1929.77	9.19715	21.0726	22.7889	67.541
9	L	1	1.83	580.235	1405.16	1508.23	7.43414	18.0033	19.3239	68.5184
9	L	3	2.01	666	1438.99	1562.55	8.53299	18.4368	20.0198	66.4918
9	L	4	2.18	647.336	1442.86	1563.97	8.29386	18.4864	20.0381	67.1284
9	R	1	1.83	525.714	1499.87	1578.93	6.73561	19.2168	20.2297	71.6709
9	R	2	2.08	618.089	1519.33	1623.63	7.91914	19.4661	20.8024	69.1118
9	R	3	1.96	528.062	1516.23	1587.17	6.76569	19.4264	20.3353	72.761
9_B	L	1	1.9	708.426	1822.57	1943.85	8.55783	22.0168	23.4818	69.6396
9_B	L	2	2.07	720.844	1584.35	1717.67	8.70784	19.1391	20.7496	66.9707
9_B	L	3	2.19	774.558	1747.69	1862.71	9.35671	21.1122	22.5017	69.7164
9_B	R	1	1.98	670.492	1601.7	1713.68	8.09959	19.3486	20.7014	69.1552
9_B	R	2	2.15	701.868	1626.36	1746.09	8.47861	19.6465	21.0929	68.3658
9_B	R	3	2.28	716.294	1518.22	1659.17	8.65288	18.3402	20.0429	65.8319
9_C	L	1	1.71	788.907	1988.9	2127.47	9.36166	23.6015	25.2459	69.2065
9_C	L	2	1.83	684.966	1654.45	1768.22	8.12823	19.6327	20.9828	69.2814
9_C	L	3	1.86	689.665	1760.08	1866.19	8.18399	20.8862	22.1453	69.8548
9_C	R	1	1.59	625.609	1613.1	1719.58	7.42386	19.142	20.4056	69.66
9_C	R	2	1.82	727.474	1758.43	1885.89	8.63266	20.8666	22.3791	68.8145
9_C	R	3	1.78	658.198	1663.61	1770.54	7.81059	19.7414	21.0103	69.7273
10	L	1	2.21	685.316	1674.49	1793.66	7.10982	17.372	18.6084	67.7387
10	L	2	2.36	667.909	1627.94	1754.06	6.92924	16.8891	18.1976	68.126
10	L	3	2.26	632.651	1594.38	1672.12	6.56345	16.5409	17.3475	68.978
10	R	3	2.03	664.333	1851.57	1862.89	6.89214	19.2092	19.3266	83.6769
10	R	4	2.31	663.625	1552.62	1673.27	6.88479	16.1077	17.3594	67.7291
10	R	5	2.21	701.604	1544.89	1688.66	7.2788	16.0275	17.5191	66.0708
11	L	1	2.08	885.223	1937.91	2113.34	7.49427	16.4063	17.8915	66.4899
11	L	2	2.24	1001.43	1955.25	2168.09	8.47807	16.5531	18.355	64.0394
11	R	1	1.96	857.712	2029.38	2192.92	7.26136	17.1807	18.5651	67.6006
11	R	2	2.13	938.437	1900.31	2097.55	7.94478	16.088	17.7578	64.6656
11	R	3	2.13	924.913	1852.61	2047.41	7.83028	15.6841	17.3333	64.2734
11	L	1	2.06	879.983	1919.77	2098.46	7.91779	17.2734	18.8812	65.9419
12	L	2	2.13	919.204	1973.17	2146.48	8.27069	17.7539	19.3133	65.6286
12	L	3	2.08	876.004	1847.68	2027.04	7.88199	16.6248	18.2386	65.3776
12	R	1	1.85	774.947	1984.68	2126.87	6.97271	17.8575	19.1368	68.8545
12	R	2	2.13	881.68	1896.85	2081.06	7.93306	17.0672	18.7247	65.4153
12	R	3	2.11	848.825	1909.52	2084.05	7.63744	17.1812	18.7516	66.3839
12_B	L	1	2.22	941.167	2071.51	2251.04	8.26963	18.2015	19.779	66.6092
12_B	L	2	2.33	905.292	2080.16	2220.03	7.95442	18.2775	19.5064	69.4399
12_B	L	3	2.38	1036.47	2080.97	2297.36	9.10702	18.2846	20.1859	64.552
12_B	R	1	2.23	915.324	1926.76	2117.3	8.04256	16.9296	18.6038	65.2151
12_B	R	2	2.29	938.41	1866.32	2075.3	8.24541	16.3986	18.2348	63.827
12_B	R	3	2.28	908.209	1861.48	2033.04	7.98005	16.356	17.8635	63.7621
13	L	1	1.87	730.67	1860.76	1989.56	7.06644	17.9957	19.2414	69.2579
13	L	2	1.82	823.666	1863.88	2027.47	7.96582	18.0259	19.608	66.6334
13	L	3	1.87	781.619	2127.13	2251.92	7.55918	20.5719	21.7788	70.5368
13	R	2	1.89	759.726	2015.67	2149.03	7.34745	19.4939	20.7836	69.6956
13	R	3	1.92	767.516	2102.06	2224.94	7.42279	20.3294	21.5178	70.8271
13	R	4	1.82	756.336	1944.86	2077.35	7.31466	18.8091	20.0904	69.2904
14	L	1	1.96	605.567	1447.29	1555.09	7.74382	18.5075	19.8861	68.3202
14	L	2	2.065	623.295	1447.59	1550.17	7.97052	18.5114	19.8231	68.883
14	L	3	2.03	661.315	1488.3	1606.46	8.45671	19.032	20.543	67.5991
14	R	1	1.83	579.216	1369.75	1472.42	7.40685	17.516	18.8289	67.9548
14	R	2	1.82	543.223	1354.85	1443.32	6.94659	17.3254	18.4568	69.6981
14	R	3	1.82	554.967	1279.68	1382.16	7.09676	16.3642	17.6747	67.4066
14_B	L	1	1.92	599.391	1426.88	1524.68	7.46719	17.776	18.9943	68.8498
14_B	L	3	2.08	660.778	1478.44	1601.05	8.23194	18.4183	19.9458	67.1762
14_B	L	4	2.14	680.737	1451.39	1595.83	8.48059	18.0814	19.8807	65.1995
14_B	R	1	1.85	582.412	1346.56	1456.78	7.25566	16.7754	18.1485	67.4736
14_B	R	2	1.96	646.855	1372.75	1502.08	8.05849	17.1017	18.7128	65.7087
14_B	R	3	1.96	710.295	1428.13	1590.39	8.84882	17.7916	19.8129	63.7897
15	L	2	2.13	647.673	1376.28	1489.66	7.11807	15.1256	16.3717	67.2623
15	L	3	2.11	635.79	1321.6	1436.54	6.98747	14.5247	15.7879	66.4918
15	L	4	2.1	687.676	1326.38	1459.94	7.55771	14.5772	16.045	64.998
15	R	1	1.87	571.106	1390.57	1481.06	6.27658	15.2827	16.2772	69.653
15	R	2	2.09	629.226	1331.07	1434.47	6.91533	14.6288	15.7651	68.0387
15	R	3	2.11	614.452	1306.9	1391.37	6.75296	14.3631	15.2914	67.3834
15_B	L	1	2.01	696.177	1458.39	1597.11	7.43858	15.5828	17.065	65.5781
15_B	L	2	1.98	676.097	1338.26	1462.09	7.22403	14.2992	15.6223	66.0014
15_B	L	3	2.11	756.652	1406.67	1572.22	8.08475	15.0301	16.799	62.72
15_B	R	1	1.87	674.243	1512.91	1625.13	7.20422	16.1653	17.3643	67.9369
15_B	R	2	2.03	695.682	1414.47	1542.73	7.43329	15.1135	16.4839	65.1587
15_B	R	3	2.09	716.438	1406.85	1530.33	7.65507	15.0321	16.3515	65.6817
18	L	1	1.9	978.416	2377.66	2556.69	7.68772	18.682	20.0887	68.3577
18	L	2	1.925	985.367	2492.18	2659.07	7.74234	19.5818	20.8931	69.3609
18	L	3	2.025	995.881	2375.67	2564.48	7.82495	18.6664	20.1499	67.7862
18	R	2	1.67	836.927	2466.56	2602.1	6.576	19.3805	20.4455	71.3899
18	R	4	1.74	893.145	2239.46	2396.95	7.01772	17.5961	18.8336	69.0336
18	R	6	1.76	858.933	2143.62	2293.94	6.7489	16.8431	18.0242	68.9503
19	L	2	2.02	665.935	1840.44	1940.22	7.20031	19.8994	20.9783	71.4365
19	L	3	2.07	674.339	1916.69	2025.83	7.29118	20.7239	21.9039	71.0637
19	L	4	2.025	726.852	1932.88	2054.98	7.85896	20.8989	22.2191	70.136
19	R	2	2	767.614	1705.29	1850.77	8.2997	18.4382	20.0111	66.7516
19	R	3	2.13	775.289	1693.76	1859.46	8.38268	18.3135	20.1051	65.6031
19	R	4	2.16	722.436	1835.7	1959.05	7.81122	19.8482	21.1819	69.2726
42	L	1	1.7	731.556	1341.65	1514.99	8.73291	16.0159	18.0851	61.7789
42	L	3	1.83	832.29	1496.63	1703.87	9.93542	17.8659	20.3399	61.2159
42	L	4	1.89	722.24	1327.89	1493.12	8.6217	15.8516	17.8241	62.5753
42	R	1	1.75	777.005	1638.05	1801.34	9.27546	19.5541	21.5034	65.2481
42	R	2	1.75	856.106	1551.94	1758.6	10.2197	18.5262	20.9932	61.5308
42	R	3	1.83	781.213	1626.38	1788.27	9.32569	19.4148	21.3474	65.097
43	L	1	1.9	847.443	1965.88	2112.3	8.8784	20.5959	22.1299	68.1651
43	L	2	1.89	826.709	1981.79	2125.7	8.66117	20.7626	22.2703	68.5927
43	L	4	1.8	956.402	2101.98	2301.97	10.0199	22.0218	24.117	65.7622
43	R	2	1.75	827.256	2000.53	2143.49	8.6669	20.9589	22.4566	68.8183
43	R	3	1.79	871.507	1974.49	2140.12	9.13051	20.6861	22.4213	67.0942
43	R	4	1.94	849.942	1889.55	2041.95	8.90458	19.7962	21.3929	67.4268
44	L	1	2.09	763.765	1760.78	1912.86	7.99754	18.4375	20.0299	66.8041
44	L	2	2.12	723.407	1659.53	1785.18	7.57494	17.3773	18.6929	67.9815
44	L	3	2.16	735.816	1686.4	1823.26	7.70488	17.6586	19.0917	66.9175
44	R	2	2.03	724.983	1706.94	1838.16	7.59145	17.8737	19.2478	68.0796
44	R	3	2.07	795.066	1795.94	1951.99	8.3253	18.8057	20.4397	66.8634
44	R	4	2.3	792.115	1654.48	1812.53	8.2944	17.3244	18.9793	65.6552
46	L	1	1.8	901.854	2460.29	2606.12	7.53806	20.5641	21.783	70.6449
46	L	2	1.79	875.354	2270.71	2418.92	7.31657	18.9795	20.2183	69.4788
46	L	3	1.8	971.876	2410.5	2588.52	8.12334	20.1479	21.6359	68.5819
46	R	1	1.73	886.942	2451.08	2598.72	7.41342	20.4871	21.7211	70.5556
46	R	2	1.82	984.202	2393.19	2578.39	8.22636	20.0033	21.5512	68.0108
46	R	3	1.83	957.096	2661.6	2814.08	7.9998	22.2467	23.5212	70.9042
47	L	1	2.01	717.283	2001.26	2115.35	8.23611	22.9792	24.2892	71.0517
47	L	2	2.12	680.63	1906.45	2021.19	7.81525	21.8906	23.208	70.6018
47	L	3	2.18	808.485	1975.5	2104.69	9.28333	22.6834	24.1669	69.2529
47	R	1	1.97	732.416	1968.96	2093.6	8.40987	22.6083	24.0395	69.9833
47	R	2	2.04	735.399	1919.65	2041.67	8.44413	22.0421	23.4432	69.7931
47	R	3	1.87	556.902	1757.32	1841.38	6.39456	20.1782	21.1434	72.5826
48	L	1	1.64	700.486	2038.28	2145.48	7.24541	21.0827	22.1915	71.8116
48	L	2	1.85	822.53	1894.11	2048.43	8.50776	19.5915	21.1877	67.4043
48	L	3	1.94	812.224	1925.74	2075.27	8.40116	19.9187	21.4654	67.8341
48	R	1	1.81	712.788	1867.5	1991.13	7.37265	19.3163	20.595	69.673
48	R	2	1.87	801.507	1809.34	1959.99	8.29031	18.7147	20.2729	67.0166
48	R	3	1.82	794.742	1930.74	2072.7	8.22034	19.9704	21.4388	68.6711

## Sheet: Sub-Trial Set
Subject	Side	Trial	M/L Jump Distance (m)	Peak M/L Ground Reaction Force (N)	Peak Vertical Ground Reaction Force (N)	Peak Resultant Ground Reaction Force (N)	Norm. Peak M/L Ground Reaction Force (N/kg)	Norm. Peak Vertical Ground Reaction Force (N/kg)	Norm. Peak Resultant Ground Reaction Force (N/kg)	Trajectory at Peak Resultant Force (Deg.)	EccRFDy (N/s)	EccRFDz (N/s)	EccRFDr (N/s)	Norm. EccRFDy (N/kgs)	Norm. EccRFDz (N/kgs)	Norm. EccRFDr (N/kgs)	ConAVGy (N)	ConAVGz (N)	ConAVGr (N)	Norm. ConAVGy (N/kg)	Norm. ConAVGz (N/kg)	Norm. ConAVGr (N/kg)	Jump Duration (s)	Eccentric Duration (s)	Ecc:Total Time Ratio
6	R	1	2.29	830.27	1576.92	1744.49	9.1844	17.4438	19.2975	64.3249	1902.97	2394.23	2891.25	21.0506	26.4848	31.9828	655.417	1163.48	1336.97	7.25019	12.8704	14.7895	1.0925	0.929167	0.850496
44	R	2	2.03	724.983	1706.94	1838.16	7.59145	17.8737	19.2478	68.0796	963.995	1199.04	1383.59	10.0942	12.5554	14.4879	566.267	1368.15	1482.1	5.9295	14.3262	15.5194	1.08583	0.860833	0.792786
9_C	R	2	1.82	727.474	1758.43	1885.89	8.63266	20.8666	22.3791	68.8145	2164.55	4172.26	4586.73	25.6859	49.5106	54.429	532.709	1260.77	1370.3	6.32145	14.9611	16.2608	0.8175	0.63	0.770642
43	R	4	1.94	849.942	1889.55	2041.95	8.90458	19.7962	21.3929	67.4268	2148.1	4343.62	4803.22	22.505	45.5068	50.3218	617.61	1333.03	1470.08	6.47051	13.9657	15.4015	0.788333	0.605833	0.768499
2	L	3	2.24	856.949	2047.93	2207.86	8.33446	19.9176	21.473	67.8709	1780.92	3558.53	3930.55	17.3208	34.6093	38.2275	666.075	1521.55	1662.98	6.47807	14.7982	16.1737	0.933333	0.713333	0.764286
12	R	1	1.85	774.947	1984.68	2126.87	6.97271	17.8575	19.1368	68.8545	1473.09	2760.43	3052.99	13.2543	24.8374	27.4698	566.246	1491.35	1595.61	5.09489	13.4187	14.3568	0.9	0.684167	0.760185
46	R	2	1.82	984.202	2393.19	2578.39	8.22636	20.0033	21.5512	68.0108	2447.35	6009.62	6482.22	20.456	50.2309	54.1811	725.333	1692.89	1842.7	6.06263	14.1499	15.4021	0.673333	0.509167	0.756188
5	R	3	2.11	723.361	1718.46	1804.14	7.72656	18.3557	19.2709	72.235	1751.39	3678.99	4017.93	18.7075	39.2971	42.9174	578.434	1273.34	1401.6	6.17853	13.6011	14.9711	0.960833	0.721667	0.751084
2_B	L	1	2.04	813.924	2032.24	2174.29	8.1157	20.2636	21.6801	69.1492	1809.78	4261.95	4607.27	18.0454	42.4963	45.9394	634.516	1544.38	1671.61	6.32681	15.3991	16.6677	0.8425	0.624167	0.740851
2	L	2	2.08	753.559	1773.13	1902.72	7.32891	17.245	18.5053	68.4491	1372.52	1902.38	2163.66	13.3487	18.502	21.0432	573.531	1446.09	1558.48	5.57801	14.0643	15.1574	1.08	0.8	0.740741
2	L	1	2.08	775.154	1966.24	2101	7.53894	19.1231	20.4338	69.3025	1569.12	2204.44	2519.29	15.2608	21.4398	24.5019	603.222	1554.33	1669.02	5.86678	15.117	16.2325	0.981667	0.721667	0.735144
2_B	R	1	2.075	763.327	1782.96	1931.37	7.6112	17.778	19.2578	67.1812	1352.37	1837.13	2124.79	13.4846	18.3182	21.1864	597.216	1439.12	1559.9	5.95489	14.3495	15.5539	0.870833	0.631667	0.725359
2	R	2	2.11	734.315	1710.81	1843.86	7.14175	16.6389	17.9328	67.6638	1306.37	1961.94	2200.61	12.7054	19.0813	21.4026	540.542	1457.74	1557.1	5.25717	14.1776	15.144	1.08833	0.780833	0.717458
9	L	1	1.83	580.235	1405.16	1508.23	7.43414	18.0033	19.3239	68.5184	794.186	1296.97	1436.18	10.1753	16.6171	18.4008	403.188	1116.34	1188.31	5.16576	14.3029	15.225	0.991667	0.706667	0.712605
2	R	1	2.24	773.78	1683.28	1812.53	7.52558	16.3711	17.6282	68.0133	1565.17	2188.13	2510.53	15.2224	21.2811	24.4167	606.138	1409.25	1535.96	5.89514	13.706	14.9383	0.966667	0.685833	0.709483
2_B	R	2	2.17	841.035	1850.17	1998.55	8.38603	18.4482	19.9277	67.7047	1957.19	3158.23	3604.55	19.5153	31.491	35.9413	669.228	1458.96	1607.54	6.67293	14.5474	16.0289	0.74	0.525	0.709459
1	L	3	1.92	721.132	1593.95	1738.77	8.23304	18.1979	19.8513	66.4496	1674.43	3244.7	3604.16	19.1167	37.0441	41.1481	538.896	1225.76	1339.97	6.15248	13.9943	15.2982	0.784167	0.553333	0.705632
1	R	4	1.83	673.603	1481.65	1622.02	7.69041	16.9157	18.5184	65.7673	1307.11	2174.57	2457.8	14.923	24.8267	28.0603	491.288	1150.19	1252.15	5.60895	13.1315	14.2956	0.801667	0.558333	0.696466
13	R	2	1.89	759.726	2015.67	2149.03	7.34745	19.4939	20.7836	69.6956	1395.23	3109.03	3363.39	13.4935	30.068	32.528	565.581	1519.46	1622.55	5.46983	14.695	15.6919	0.791667	0.549167	0.693684
11	L	2	2.24	1001.43	1955.25	2168.09	8.47807	16.5531	18.355	64.0394	1334.42	1526.97	1788.82	11.2972	12.9273	15.1441	711.865	1536.35	1699.1	6.02662	13.0067	14.3846	1	0.6925	0.6925
13	R	4	1.82	756.336	1944.86	2077.35	7.31466	18.8091	20.0904	69.2904	1245.65	2714.26	2923.61	12.0469	26.2501	28.2747	553.248	1522.01	1620.99	5.35056	14.7196	15.6769	0.879167	0.608333	0.691943
9_B	R	3	2.28	716.294	1518.22	1659.17	8.65288	18.3402	20.0429	65.8319	1571.88	2686.49	3012.44	18.9884	32.453	36.3905	559.517	1216.09	1341.55	6.75901	14.6905	16.206	0.7425	0.511667	0.689113
48	L	1	1.64	700.486	2038.28	2145.48	7.24541	21.0827	22.1915	71.8116	1179.59	2422.16	2637.61	12.201	25.0534	27.2819	507.235	1471.72	1558.15	5.24653	15.2226	16.1165	0.703333	0.478333	0.680095
2_B	R	3	2.185	809.556	1796.26	1932.56	8.07215	17.9107	19.2697	68.1199	1614.59	2437.01	2783.51	16.0992	24.2996	27.7546	622.238	1459.3	1589.67	6.20439	14.5508	15.8507	0.808333	0.544167	0.673196
3	R	1	1.96	736.452	1979.93	2094.5	7.0346	18.9123	20.0067	70.9035	1985.56	4725.98	5071.29	18.9661	45.1426	48.441	576.099	1475.7	1585.76	5.50291	14.0959	15.1472	0.776667	0.520833	0.670601
7	L	2	1.96	872.287	1844.02	2021.99	9.1839	19.4148	21.2886	65.488	1885.73	3131.67	3538.62	19.8539	32.9718	37.2564	656.195	1434.14	1579.24	6.90877	15.0994	16.6271	0.656667	0.435	0.662437
8	R	2	2.06	773.769	1784.97	1919.92	9.13756	21.079	22.6726	68.3898	2836.97	7089.54	7627.56	33.5022	83.7215	90.0751	570.312	1314.68	1434.69	6.73491	15.5253	16.9424	0.578333	0.3825	0.661383
3_B	L	8	2.21	829.388	1821.22	1989.61	7.86746	17.2758	18.8732	66.1607	1559.2	3311.95	3614.49	14.7904	31.4167	34.2865	610.158	1427.7	1557.65	5.78787	13.543	14.7757	0.748333	0.4925	0.658129
3	L	1	1.96	766.729	1808.42	1923.15	7.3238	17.274	18.37	69.3539	1410.08	2608	2866.73	13.4691	24.9116	27.383	535.639	1399.65	1505.96	5.11642	13.3694	14.385	0.849167	0.555	0.653582
11	R	1	1.96	857.712	2029.38	2192.92	7.26136	17.1807	18.5651	67.6006	1582.45	2507.74	2796.27	13.397	21.2305	23.6732	612.276	1597.65	1712.42	5.18351	13.5257	14.4973	0.89	0.576667	0.64794
11	R	2	2.13	938.437	1900.31	2097.55	7.94478	16.088	17.7578	64.6656	1464.18	2921.29	3205.98	12.3957	24.7315	27.1417	672.5	1579.28	1720.3	5.69336	13.3701	14.564	0.905833	0.5825	0.643054
3	L	2	1.96	816.794	1927.73	2065.66	7.80203	18.4137	19.7312	68.8115	1989.8	4617.73	4992.16	19.0066	44.1086	47.6851	570.484	1409	1526.92	5.44927	13.4588	14.5851	0.731667	0.4675	0.638952
10	L	2	2.36	667.909	1627.94	1754.06	6.92924	16.8891	18.1976	68.126	1532.75	1778.46	2090.13	15.9015	18.4507	21.6841	514.566	1267.23	1369.16	5.33837	13.1469	14.2044	0.939167	0.5625	0.598935
10	L	1	2.21	685.316	1674.49	1793.66	7.10982	17.372	18.6084	67.7387	1300.56	2369.44	2589.79	13.4927	24.5818	26.8678	486.605	1215.59	1311.38	5.0483	12.6112	13.6049	0.914167	0.476667	0.521422
